# Supplementary material for: Simulation Validation of an 8-Channel Parallel-Transmit Dipole Array on an Infant Phantom: Including RF Losses for Robust Correlation with Experimental Results
Source: Sensors (Basel). 2024 Apr 1;24(7):2254. doi: 10.3390/s24072254 (PMC11014297; doi:10.3390/s24072254)
Supplement: Supplementary file 1 [file sensors-24-02254-s001.zip]

Archive with 1 entries (1 files):
- sensors-2898130-supplementary.pdf
